# Supplementary material for: Suppressing hydrogen peroxide generation to achieve oxygen-insensitivity of a [NiFe] hydrogenase in redox active films
Source: Nat Commun. 2020 Feb 14;11:920. doi: 10.1038/s41467-020-14673-7 (PMC7021901; doi:10.1038/s41467-020-14673-7)
Supplement: Supplementary file 8 — Source Data [file 41467_2020_14673_MOESM8_ESM.zip]

Archive with 2 entries (2 files):
- expConcentratedGridsAt0or1.jl.txt
- MainScript.jl.txt
