# Supplementary material for: Suppressing hydrogen peroxide generation to achieve oxygen-insensitivity of a [NiFe] hydrogenase in redox active films
Source: Nat Commun. 2020 Feb 14;11:920. doi: 10.1038/s41467-020-14673-7 (PMC7021901; doi:10.1038/s41467-020-14673-7)
Supplement: Supplementary file 8 — Source Data [file 41467_2020_14673_MOESM8_ESM.zip › expConcentratedGridsAt0or1.jl.txt]

using Plots

function expConcentratedGridsAt0or1(numIntervals,Beta,PlotGridsOption)

        # Creating a set of exponentially increasing points with points concentrated at 0 or at 1, where the points are changing exponentially according to the function y = e^-βx.

        # The total number of points is determined from the number of intervals

        	numPts = numIntervals + 1 ;

        # Start with a linearly spaced set of poinPlotGridsts

        	NumSet1 = range(0,1,length=numPts)

        # Calculate the corresponding set of y values using the exponential function

        	y1 = exp.(-Beta.*NumSet1)

        # This results in a plot where the y values start from 1 but would likely not decay to zero at x=1 (there will be an offset), so need to subtract from the y values such that the y value will be zero when x=1.

        	offset1 = y1[end]

        	y2 = y1 .- offset1 ;

        # Next, need to scale the y axis to be between 0 and 1 by dividing by the first (maximum) y value.

        	y3 = y2 ./ y2[1] ;        # Only was able to return the variables when they were all column vectors

        # This results in a set of points that are more densely concentrated near x = 0 and becomes exponentially less densely concentrated as x goes to 1.

        	xExpGrid0 = sort(y3) ;

        # Can now calculate the spacing between the points

        	h0 = zeros(1,numIntervals) # Memory pre-allocation

        	for i = 1:numIntervals
            		h0[i] = xExpGrid0[i+1] - xExpGrid0[i]
       		end

        # Transpose to convert to a row vector

        	h0 = h0' ;

        # To get the corresponding set of points which are concentrated at 1 instead of at zero, subtract the values from the existing grid by one and then sort so that they go from 0 to 1

        	xExpGrid1 = sort(1 .- xExpGrid0) ;

        # Can now calculate the spacing between the points

        	h1 = zeros(1,numIntervals) # Memory pre-allocation

        	for i = 1:numIntervals
            		h1[i] = xExpGrid1[i+1] - xExpGrid1[i]
        	end

        # Transpose to convert to a row vector

        	h1 = h1' ;

        # Optionally, can print out the grids, which can be helpful to see how Beta is effecting the grid.

		if(PlotGridsOption=="Plots")

		        display("Grids will be plotted. Change 'PlotGridsOption' to 'NoPlots' to generate the grid without plots.")

		        #Plot the exponential grid with points concentrated at x=0
		            xExpGrid0ScatterPlot = scatter(xExpGrid0,NumSet1,title="Exponential Grid Concentrated at x=0.0\n Beta=$Beta",legend=false)
		            display(xExpGrid0ScatterPlot)

		        #Plot the exponential grid with points concentrated at x=1
		            xExpGrid1ScatterPlot = scatter(xExpGrid1,NumSet1,title="Exponential Grid Concentrated at x=1.0\n Beta=$Beta",legend=false)
		            display(xExpGrid1ScatterPlot)

		elseif(PlotGridsOption=="NoPlots")
		        display("Grids are not plotted. Change 'PlotGridsOption' to 'Plots' to generate the plots along with the grids.")
		else
		        display("Error! 'PlotGridsOption' must be 'Plots' or 'NoPlots'. Restart after correcting the entry. ")
		        return
		end

        # Transpose all of the column vectors to row vectors.  No particular requirements for export, can be all column vectors, all row vectors, or a mix.

		xExpGrid0 = xExpGrid0' ;
		h0 = h0' ;
		xExpGrid1 = xExpGrid1' ;
		h1 = h1' ;

        return xExpGrid0,h0,xExpGrid1,h1

end
