# Supplementary material for: Suppressing hydrogen peroxide generation to achieve oxygen-insensitivity of a [NiFe] hydrogenase in redox active films
Source: Nat Commun. 2020 Feb 14;11:920. doi: 10.1038/s41467-020-14673-7 (PMC7021901; doi:10.1038/s41467-020-14673-7)
Supplement: Supplementary file 8 — Source Data [file 41467_2020_14673_MOESM8_ESM.zip › MainScript.jl.txt]

# Using the Atom IDE with Juno for Julia
	# Using Julia version 1.1.1 (2019-05-16)
	# The Atom IDE is version 1.38.2, using uber-juno package version 0.2.0

# Julia packages
#-----------(need to include the versions)--------------

	using Pkg ;
 		Pkg.add(PackageSpec(name="DifferentialEquations",version="6.6.0")) ;
 		Pkg.add(PackageSpec(name="LSODA",version="0.5.0")) ;
 		Pkg.add(PackageSpec(name="Plots",version="0.26.0")) ;
 		Pkg.add(PackageSpec(name="GR",version="0.41.0")) ;
 		Pkg.add(PackageSpec(name="XLSX",version="0.5.3")) ;
	using DifferentialEquations
	using LSODA
	using Plots; gr()
	using XLSX

# Developed an external function for producing an exponential grid with points concentrated near the electrode surface

  	include("expConcentratedGridsAt0or1.jl")

# Output to screen

	display("Starting Simulation...")

# Variable definitions

	# The freely diffusing substrate is denoted in this script as Y (same as in the article).
	# The oxidized form of the immobilized mediator, which is denoted by O in the article, is denoted in this script as P.

# Dimensional parameters and unit conversions

    	scanRate_mVps = 10.0 ; # [=] mV*s-1, Scan rate

    	FarConst_uA = 96485*(1.0e6) ; # [=] uA*s*mol-1, Faraday's constant

    	Ptot_mM = 60.0 ; # [=] mM, Concentration of confined mediator
        	Ptot_cm3 = Ptot_mM*(1e-3)*(1e-3) ; # %Conversion to M then to mol*cm-3

    	Ytot_mM = 0.05 ; # [=] mM, Concentration of freely diffusing substrate
        	Ytot_cm3 = Ytot_mM*(1e-3)*(1e-3) ; # %Conversion to M then to mol*cm-3

    	k_py_M = 1.0e+6 ; # Second order rate constant, [=] M-1s-1
        	k_py_cm3 = k_py_M*1000 ; # Conversion to mol*cm-3*s-1

    	Dp_cm2_s = 1.0e-9 ; # [=] cm2*s-1, Diffusion constant of confined mediator

    	Dy_cm2_s = 1.0e-5 ; # [=] cm2*s-1, Diffusion constant of freely diffusing substrate

    	discArea_cm2 = 0.071 ; # [=] cm2, Electrode surface area

    	filmThickness_um = 10.0 ; # [=] um, Film thickness
          	filmThickness_cm = filmThickness_um*(1e-6)*(1e2) ;

    	k0_cm = 1e-2 ; # [=] cm*s-1, Heterogeneous electron transfer rate constant

    	Alpha = 0.5 ; # Dimensionless, Symmetry factor

    	Ei_mV = 100 ; Ef_mV = -450.0 ; # [=] mV, Initial and final potentials for the CV sweep

		# The simulation is designed only for the case where the forward sweep in the CV is cathodic.

    		if (Ef_mV>Ei_mV)
      			println("---Error---")
      			println("Ef_mV must be lower than Ei_mV")
      			println("-----------")
      		return
    		else
    		end

    	Ep0_mV = -210.0 ; # [=] mV, Standard redox potential of the immobilized medator

	# Temperature in Celsius and calculation of RT/nF

    		Temp_C = 25.0 ;
    		Temp_K = Temp_C + 273.15 ;

    		RdivF = 8314/96485 ; #  RdivF [=] K-1 mV
        	RTdivF_mV = RdivF * Temp_K ; # [=] mV

  	# Calculation of the reference current

    		Part1 = 0.446*FarConst_uA*discArea_cm2*Ptot_cm3*sqrt(Dp_cm2_s)*sqrt(scanRate_mVps) ;
    		Part2 = sqrt(RTdivF_mV) ;

    		refCurrent_uA = (Part1)/(Part2) ;

# Calculation of dimensionless groups, used for scaling the major variables (time, space, and concentrations) to be on the order of 1 before solving. After solving, the dimensionless results are converted to dimensional current and potential.

		   Part1 = filmThickness_cm*sqrt(scanRate_mVps) ;
		   Part2 = sqrt(Dp_cm2_s)*sqrt(RTdivF_mV) ;
		wHalf_p = (Part1) / (Part2) ;

      		   Part1 = filmThickness_cm*sqrt(scanRate_mVps) ;
      		   Part2 = sqrt(Dy_cm2_s)*sqrt(RTdivF_mV) ;
    		wHalf_y = (Part1) / (Part2) ;

    		UpsilonP = k0_cm/(Dp_cm2_s/filmThickness_cm) ;

    		Epsilon_pi = (Ei_mV-Ep0_mV)/RTdivF_mV ;
    		Epsilon_pf = (Ef_mV-Ep0_mV)/RTdivF_mV ;

      		   Part1 = (k_py_cm3)*(Ptot_cm3)*(Ytot_cm3) ;
      		   Part2 = (Ptot_cm3)*(Dp_cm2_s/(filmThickness_cm^2)) ;
    		kappa_py_p = Part1/Part2 ;

      		   Part1 = (k_py_cm3)*(Ptot_cm3)*(Ytot_cm3) ;
      		   Part2 = (Ytot_cm3)*(Dy_cm2_s/(filmThickness_cm^2)) ;
    		kappa_py_y = Part1/Part2 ;

		deltaEpsilon = abs((Epsilon_pf-Epsilon_pi)) ;  # Dimensionless potential sweep range

      		tend = 1.0 ; tspan = (0.0,tend) ; # Dimensionless time span

# Calculation of dimensional time making use of dimensionless potential sweep range

      		tc_s = RTdivF_mV/scanRate_mVps ;
      		numSweeps = 2 ; # Cyclic Voltammetry, one sweep forward and one sweep backwards
      		t_tot_s = tc_s*deltaEpsilon*numSweeps ;
    		tspan_s = (0.0,t_tot_s) ;

# Prepararations before defining the ODE system function

	# Preparation of the grid by calling a function to get x (the values of the cell centers) and h (the distance differences between the cell centers)

	    	numIntervals = 100 ;
	    	global numPts = numIntervals+1 ;
	    	numMatBal = 2 ; # Number of material (species) balances
	    	Beta = 10.0 ; # Factor for exponential grid spacing

	    	x,h,~,~ = expConcentratedGridsAt0or1(numIntervals,Beta,"NoPlots")

	# Preparation of the coefficient matrix for solving the system of ODEs using the LSODA solver within DifferentialEquations.jl

		# Initialize parameter matrices for main ODEs

	    		P_ODE = zeros(1001+1001,200) ;

		# Parameters for the ODEs corresponding to the oxidized form of the redox film mediator (Pox)

	      		# Electrode Surface, Pox

		    		P_ODE[1,100] = (h[1]/2)*(wHalf_p^2)*(1/numSweeps)*(1/deltaEpsilon) ;

		    		P_ODE[1,99] = Alpha ;

		    		P_ODE[1,1] = -UpsilonP ;

		   		P_ODE[1,2] = UpsilonP ;

		    		P_ODE[1,3] = 1/h[1] ;

		    		P_ODE[1,4] = kappa_py_p*(h[1]/2) ;

		    		P_ODE[1,101] = P_ODE[1,1]/P_ODE[1,100] ;

		    		P_ODE[1,102] = P_ODE[1,2]/P_ODE[1,100] ;

		    		P_ODE[1,103] = P_ODE[1,3]/P_ODE[1,100] ;

		    		P_ODE[1,104] = P_ODE[1,4]/P_ODE[1,100] ;

	      		# Interior, Pox

			  	for i=2:(numPts-1)

			      		global numPts

			      		Parti1a = (h[i-1]+h[i])/2 ;
			      		Parti1b = wHalf_p^2 ;
			      		Parti1c = (1/numSweeps)*(1/deltaEpsilon) ;

			    		P_ODE[i,100] = (Parti1a)*(Parti1b)*(Parti1c) ;

			    		P_ODE[i,1] = -1/h[i-1] ;

			    		P_ODE[i,2] = 1/h[i] ;

			    		P_ODE[i,3] = kappa_py_p*(h[i-1]+h[i])/2 ;

			    		P_ODE[i,101] = P_ODE[i,1]/P_ODE[i,100] ;

			    		P_ODE[i,102] = P_ODE[i,2]/P_ODE[i,100] ;

			    		P_ODE[i,103] = P_ODE[i,3]/P_ODE[i,100] ;

			  	end

	      		# Film Edge, Pox

		  		P_ODE[numPts,100] = (h[(numPts-1)]/2)*(wHalf_p^2)*(numSweeps)*(1/deltaEpsilon) ;

		  		P_ODE[numPts,1] = -1/h[(numPts-1)] ;

		  		P_ODE[numPts,2] = kappa_py_p*(h[(numPts-1)]/2) ;

		  		P_ODE[numPts,101] = P_ODE[numPts,1]/P_ODE[numPts,100] ;

		  		P_ODE[numPts,102] = P_ODE[numPts,2]/P_ODE[numPts,100] ;

		# Parameters for the ODEs corresponding to the oxidized form of the freely diffusing substrate (Yox)

	      		# Electrode Surface, Yox

		      			Part1 = h[1]/2 ;
		      			Part2 = wHalf_y^2 ;
		      			Part3 = (1/numSweeps)*(1/deltaEpsilon) ;
		  		P_ODE[1+numPts,100] = (Part1)*(Part2)*(Part3) ;

		  		P_ODE[1+numPts,1] = 1/h[1] ;

		  		P_ODE[1+numPts,2] = -kappa_py_y*(h[1]/2) ;

		  		P_ODE[1+numPts,101] = P_ODE[1+numPts,1]/P_ODE[1+numPts,100] ;

		  		P_ODE[1+numPts,102] = P_ODE[1+numPts,2]/P_ODE[1+numPts,100] ;

	      		# Interior, Yox

			  	for i=2:(numPts-1)

			      		global numPts

			      			Part1 = (h[i-1]+h[i])/2 ;
			      			Part2 = wHalf_y^2 ;
			      			Part3 = (1/numSweeps)*(1/deltaEpsilon) ;
			    		P_ODE[i+numPts,100] = (Part1)*(Part2)*(Part3) ;

			    		P_ODE[i+numPts,1] = -1/h[i-1] ;

			    		P_ODE[i+numPts,2] = 1/h[i] ;

			    		P_ODE[i+numPts,3] = -kappa_py_y*(h[i-1]+h[i])/2 ;

			    		P_ODE[i+numPts,101] = P_ODE[i+numPts,1]/P_ODE[i+numPts,100] ;

			    		P_ODE[i+numPts,102] = P_ODE[i+numPts,2]/P_ODE[i+numPts,100] ;

			    		P_ODE[i+numPts,103] = P_ODE[i+numPts,3]/P_ODE[i+numPts,100] ;

			  	end

	# Defining a function for dimensionless potential as a function of time

	     function Epsilon_CV(t)

		     if t < 0.5
		       Epsilon = Epsilon_pi - (t_tot_s/tc_s)*t ;
		     elseif t == 0.5
		       Epsilon = Epsilon_pi - (t_tot_s/tc_s)*t ;
		     else t > 0.5
		       Part1 = Epsilon_pf ;
		       Part2 = t_tot_s/(2*tc_s) ;
		       Part3 = (t_tot_s/tc_s)*t ;
		       Epsilon = (Part1)-(Part2)+(Part3) ;
		     end
	     end

# Defining the main ODE function

  function CV_Film_ODEs(du,u,P_ODE,t)

    global numPts

    println("time = $t")

    # Oxidized Form of the redox film mediator (u[1]-u[1001])

          # Electrode Surface, Pox, u[1])

            	Part1a = P_ODE[1,101] ;
            	Part1b = exp( -P_ODE[1,99]*(Epsilon_CV(t)) ) ;
            	Part1c = u[1] ;
            Part1 = (Part1a)*(Part1b)*(Part1c) ;

            	Part2a = P_ODE[1,102] ;
            	Part2b = exp( (1-P_ODE[1,99])*(Epsilon_CV(t)) ) ;
            	Part2c = 1-u[1] ;
            Part2 = (Part2a)*(Part2b)*(Part2c) ;

            Part3 = P_ODE[1,103]*(u[2]-u[1]) ;

            Part4 = P_ODE[1,104]*(1-u[1])*u[numPts+1] ;

            du[1] = (Part1) + (Part2) + (Part3) + (Part4) ;

          # Interior cells, Pox, u[2]-u[1000]

            for i=2:(numPts-1)

              global numPts

              Part1 = P_ODE[i,101]*(u[i]-u[i-1]) ;

              Part2 = P_ODE[i,102]*(u[i+1]-u[i]) ;

              Part3 = P_ODE[i,103]*(1-u[i])*u[numPts+i] ;

              du[i] = (Part1) + (Part2) + (Part3) ;

            end

          # Boundary at the edge of the film, Pox, u[1001]

              Part1 = P_ODE[numPts,101]*(u[numPts]-u[(numPts-1)]) ;

              Part2 = P_ODE[numPts,102]*(1-u[numPts])*u[numPts+numPts] ;

              du[numPts] = (Part1) + (Part2) ;

# Oxidized Form of the reactant Yox (1002-2002)

          # Electrode Surface, Yox, u[1002])

              #Part1 = P_ODE[1+1001,101]*(u[2+1001]-u[1+1001]) ;
              Part1 = P_ODE[1+numPts,101]*(u[2+numPts]-u[1+numPts]) ;

              #Part2 = P_ODE[1+1001,102]*(1-u[1])*(u[1+1001]) ;
              Part2 = P_ODE[1+numPts,102]*(1-u[1])*(u[1+numPts]) ;

              #du[1+1001] = (Part1) + (Part2) ;
              du[1+numPts] = (Part1) + (Part2) ;

          # Interior, Yox, u[1002]-u[2001]

              #for i=2:1000
              for i=2:(numPts-1)

                  global numPts

                        #Part1a = P_ODE[i+1001,101];
                        Part1a = P_ODE[i+numPts,101];
                        #Part1b = u[i+1001]-u[(i-1)+1001] ;
                        Part1b = u[i+numPts]-u[(i-1)+numPts] ;
                      Part1 = (Part1a)*(Part1b) ;

                        #Part2a = P_ODE[i+1001,102] ;
                        Part2a = P_ODE[i+numPts,102] ;
                        #Part2b = u[(i+1)+1001]-u[i+1001] ;
                        Part2b = u[(i+1)+numPts]-u[i+numPts] ;
                      Part2 = (Part2a)*(Part2b) ;

                        #Part3a = P_ODE[i+1001,103] ;
                        Part3a = P_ODE[i+numPts,103] ;
                        Part3b = 1-u[i] ;
                        #Part3c = u[i+1001] ;
                        Part3c = u[i+numPts] ;
                      Part3 = (Part3a)*(Part3b)*(Part3c) ;

                  #du[i+1001] = (Part1) + (Part2) + (Part3) ;
                  du[i+numPts] = (Part1) + (Part2) + (Part3) ;

              end

          # Film/Solution boundary, Yox, u[2002]

                #du[1001+1001] = 0 ;
                du[numPts+numPts] = 0 ;

  end

# Solving the ODE system by calling the LSODA solver within DifferentialEquations.jl

   	u0 = ones(1,numMatBal*numPts) ;

  	prob1 = ODEProblem(CV_Film_ODEs,u0,tspan,P_ODE) ;

  	sol = solve(prob1,lsoda(),abstol=1e-9,reltol=1e-9,saveat=0.001,:interpolant) ;

  	solArray = Array(sol) ;

# Extracting the time and concentrations

    	t = sol.t ;

    	Pox1 = solArray[1,1,:] ; # Concentration at x=x1

    	Pox2 = solArray[1,2,:] ; # Concentration at x=x2

# Calculating the individual epsilon_p values

      numTimePts = size(t,1) ;

      epsilon_p = zeros(numTimePts,1) ;

      # Loop to calculate the individual epsilon_p values

          for j = 1:numTimePts ;
            epsilon_p[j] = Epsilon_CV(t[j]) ;
          end

      dimensionlessCurrent = -(1/0.446).*(1/wHalf_p).*(Pox2.-Pox1)./h[1] ;

# Plotting the CV

    # Calculation of dimensional current

      Current_uA = dimensionlessCurrent.*refCurrent_uA ;

    # Calculation of dimensional potential

        Potential_mV = Ep0_mV .+ epsilon_p.*(RTdivF_mV) ;

    Dimensional_CV = plot(
      Potential_mV,
      Current_uA,
      xlabel="Potential [mV]",
      ylabel="Current [uA]",
      title="Cyclic Voltammogram",
      legend=false
    )

    display(Dimensional_CV)

# Exporting the results to an Excel file

   XLSX.openxlsx("potential_Vs_Current_CV_Data.xlsx", mode="w") do xf

           sheet = xf[1]
           XLSX.rename!(sheet, "CV_data")

           sheet["A1"] = "Potential [mV]"

           sheet["A2", dim=1] = [Potential_mV]
               # Potential_mV is an array so it needs to be in brackets

           sheet["B1"] = "Current [uA]"

           sheet["B2", dim=1] = Current_uA

    end
